# Supplementary material for: Prediction of Prognosis in Patients With Endometrial Carcinoma and Immune Microenvironment Estimation Based on Ferroptosis-Related Genes
Source: Front Mol Biosci. 2022 Jul 15;9:916689. doi: 10.3389/fmolb.2022.916689 (PMC9334791; doi:10.3389/fmolb.2022.916689)
Supplement: Supplementary file 1 [file Table3.XLSX]

## Sheet: Sheet1
Supplement Table 3 The list of expression of the 6 FRGs.
Symbol	Expression
TLR4	down-modulated
TP53	up-modulated
AIFM2	up-modulated
PANX1	up-modulated
ATG7	up-modulated
MDM2	up-modulated
