# Supplementary material for: Prediction of Prognosis in Patients With Endometrial Carcinoma and Immune Microenvironment Estimation Based on Ferroptosis-Related Genes
Source: Front Mol Biosci. 2022 Jul 15;9:916689. doi: 10.3389/fmolb.2022.916689 (PMC9334791; doi:10.3389/fmolb.2022.916689)
Supplement: Supplementary file 2 [file Presentation1.zip]

Archive with 72 entries (72 files):
- durgSenstivity.Paclitaxel.pdf
- durgSenstivity.Parthenolide.pdf
- durgSenstivity.Pazopanib.pdf
- durgSenstivity.PF.562271.pdf
- durgSenstivity.PF.4708671.pdf
- durgSenstivity.PHA.665752.pdf
- durgSenstivity.QS11.pdf
- durgSenstivity.Rapamycin.pdf
- durgSenstivity.RDEA119.pdf
- durgSenstivity.S.Trityl.L.cysteine.pdf
- durgSenstivity.Sorafenib.pdf
- durgSenstivity.Sunitinib.pdf
- durgSenstivity.Thapsigargin.pdf
- durgSenstivity.WH.4.023.pdf
- durgSenstivity.WO2009093972.pdf
- durgSenstivity.WZ.1.84.pdf
- durgSenstivity.X17.AAG.pdf
- durgSenstivity.A.770041.pdf
- durgSenstivity.ABT.888.pdf
- durgSenstivity.AG.014699.pdf
- durgSenstivity.AMG.706.pdf
- durgSenstivity.AP.24534.pdf
- durgSenstivity.AS601245.pdf
- durgSenstivity.AUY922.pdf
- durgSenstivity.AZ628.pdf
- durgSenstivity.AZD.0530.pdf
- durgSenstivity.AZD8055.pdf
- durgSenstivity.Bexarotene.pdf
- durgSenstivity.BI.2536.pdf
- durgSenstivity.BIBW2992.pdf
- durgSenstivity.Bicalutamide.pdf
- durgSenstivity.BIRB.0796.pdf
- durgSenstivity.BMS.509744.pdf
- durgSenstivity.BMS.536924.pdf
- durgSenstivity.BMS.754807.pdf
- durgSenstivity.Bortezomib.pdf
- durgSenstivity.Bosutinib.pdf
- durgSenstivity.Bryostatin.1.pdf
- durgSenstivity.BX.795.pdf
- durgSenstivity.Camptothecin.pdf
- durgSenstivity.CCT018159.pdf
- durgSenstivity.CGP.60474.pdf
- durgSenstivity.CHIR.99021.pdf
- durgSenstivity.Cytarabine.pdf
- durgSenstivity.Dasatinib.pdf
- durgSenstivity.DMOG.pdf
- durgSenstivity.Docetaxel.pdf
- durgSenstivity.Elesclomol.pdf
- durgSenstivity.Erlotinib.pdf
- durgSenstivity.FH535.pdf
- durgSenstivity.FTI.277.pdf
- durgSenstivity.GDC0941.pdf
- durgSenstivity.Gefitinib.pdf
- durgSenstivity.Gemcitabine.pdf
- durgSenstivity.GNF.2.pdf
- durgSenstivity.GSK269962A.pdf
- durgSenstivity.GW.441756.pdf
- durgSenstivity.Imatinib.pdf
- durgSenstivity.JNJ.26854165.pdf
- durgSenstivity.JW.7.52.1.pdf
- durgSenstivity.KIN001.135.pdf
- durgSenstivity.Lapatinib.pdf
- durgSenstivity.Lenalidomide.pdf
- durgSenstivity.LFM.A13.pdf
- durgSenstivity.Metformin.pdf
- durgSenstivity.Methotrexate.pdf
- durgSenstivity.MG.132.pdf
- durgSenstivity.Midostaurin.pdf
- durgSenstivity.Mitomycin.C.pdf
- durgSenstivity.NVP.BEZ235.pdf
- durgSenstivity.NVP.TAE684.pdf
- durgSenstivity.OSI.906.pdf
