# Supplementary material for: Prediction of Prognosis in Patients With Endometrial Carcinoma and Immune Microenvironment Estimation Based on Ferroptosis-Related Genes
Source: Front Mol Biosci. 2022 Jul 15;9:916689. doi: 10.3389/fmolb.2022.916689 (PMC9334791; doi:10.3389/fmolb.2022.916689)
Supplement: Supplementary file 4 [file Table1.XLSX]

## Sheet: Sheet1
Supplement Table 1 Ferroptosis-related genes
HMGCR
STEAP3
CRYAB
GCLM
NOX1
ACACA
GSS
FDFT1
PTGS2
SQLE
ACO1
SLC7A11
AKR1C1
AKR1C2
AKR1C3
RB1
HSPB1
HSF1
GCLC
NFE2L2
SQSTM1
NQO1
HMOX1
FTH1
MUC1
MT1G
SLC40A1
CISD1
FANCD2
FTMT
HSPA5
ATF4
TP53
HELLS
SCD
SRC
STAT3
PML
MTOR
NFS1
TP63
CDKN1A
MIR137
ENPP2
VDAC2
FH
CISD2
MIR9-1
MIR9-2
MIR9-3
CBS
ISCU
ACSL3
OTUB1
CD44
LINC00336
BRD4
PRDX6
MIR17
SESN2
NF2
ARNTL
HIF1A
CA9
TMBIM4
MIR212
AIFM2
LAMP2
ZFP36
PROM2
CHMP5
CHMP6
CAV1
GCH1
RPL8
IREB2
CS
EMC2
ACSF2
G6PD
PGD
FLT3
SCP2
TF
TFRC
TFR2
SLC1A5
GLS2
GOT1
CARS1
ALOX5
KEAP1
ATG5
ATG7
NCOA4
ALOX12
ALOX12B
ALOX15
ALOX15B
ALOXE3
PHKG2
ULK1
ATG3
ATG13
ULK2
ACSL4
LPCAT3
EGFR
NOX4
MAPK3
MAPK1
BID
ZEB1
DPP4
PEBP1
SOCS1
CDO1
MYB
MAPK8
MAPK9
MAPK14
LINC00472
BECN1
PRKAA1
ELAVL1
BAP1
ABCC1
MIR6852
ACVR1B
TGFBR1
EPAS1
HILPDA
IFNG
ANO6
LPIN1
HMGB1
TNFAIP3
TLR4
ATF3
ATM
YY1AP1
EGLN2
MIOX
TAZ
MTDH
IDH1
PANX1
BACH1
LONP1
MDM2
